# Supplementary material for: Roles of DJ41_1407 and DJ41_1408 in Acinetobacter baumannii ATCC19606 Virulence and Antibiotic Response
Source: Int J Mol Sci. 2024 Mar 29;25(7):3862. doi: 10.3390/ijms25073862 (PMC11011904; doi:10.3390/ijms25073862)
Supplement: Supplementary file 1 [file ijms-25-03862-s001.zip]

Archive with 1 entries (1 files):
- ijms-2896251-supplementary.pdf
